# Supplementary material for: Phylogenomics Resolves the Phylogeny of Theaceae by Using Low-Copy and Multi-Copy Nuclear Gene Makers and Uncovers a Fast Radiation Event Contributing to Tea Plants Diversity
Source: Biology (Basel). 2022 Jul 4;11(7):1007. doi: 10.3390/biology11071007 (PMC9311850; doi:10.3390/biology11071007)
Supplement: Supplementary file 1 [file biology-11-01007-s001.zip]

Archive with 1 entries (1 files):
- biology-1730666-supplementary.xlsx
