# Supplementary material for: Phylogenomics Resolves the Phylogeny of Theaceae by Using Low-Copy and Multi-Copy Nuclear Gene Makers and Uncovers a Fast Radiation Event Contributing to Tea Plants Diversity
Source: Biology (Basel). 2022 Jul 4;11(7):1007. doi: 10.3390/biology11071007 (PMC9311850; doi:10.3390/biology11071007)
Supplement: Supplementary file 1 [file biology-11-01007-s001.zip › biology-1730666-supplementary.xlsx]

## Sheet: Sheet1
Order	Subfamily	Tribe	Species	Voucher	Data from	Tissues	Type of data	1785OGs count	Total assembled bases	Total trinity transcripts	Contig N50	Average contig	GC content	Median contig length	Length range	Complete BUSCOs	Complete and single-copy BUSCOs	Complete and duplicated BUSCOs	Fragmented BUSCOs	Missing BUSCOs
Ericales	Theaceae	Tr. Theeae	Camellia amplexicaulis	ABB	SRR7120562	flower buds	Transcriptome	1606	48975117	55201	1173	887.21	0.4457	630	255~15846	0.865	0.733	0.132	0.067	0.068
Ericales	Theaceae	Tr. Theeae	Camellia atrothea	ABC	SRR8936359	Leaf	Transcriptome	1507	20339922	29243	822	695.55	0.4582	549	255~4923	0.436	0.368	0.068	0.102	0.462
Ericales	Theaceae	Tr. Theeae	Camellia azalea	ABD	SRR7120561	flower buds	Transcriptome	1617	48181113	54738	1158	880.21	0.4426	624	255~14325	0.847	0.702	0.145	0.073	0.08
Ericales	Theaceae	Tr. Theeae	Camellia crassicolumna	ABE	SRR8791601	Leaf	Transcriptome	1625	49499025	56417	1179	877.38	0.4471	615	255~13080	0.902	0.734	0.168	0.049	0.049
Ericales	Theaceae	Tr. Theeae	Camellia impressinervis	ABG	SRR8936364	Leaf	Transcriptome	1567	37435041	40074	1233	934.15	0.4459	687	258~12489	0.815	0.677	0.138	0.063	0.122
Ericales	Theaceae	Tr. Theeae	Camellia jingyunshanica	ABH	SRR8936360	Leaf	Transcriptome	1525	23914401	32339	912	739.49	0.4618	570	255~5139	0.5	0.429	0.071	0.104	0.396
Ericales	Theaceae	Tr. Theeae	Camellia kwangsiensis	ABI	SRR8936355	Leaf	Transcriptome	1566	41430630	47516	1161	871.93	0.4462	612	255~11931	0.823	0.695	0.128	0.053	0.124
Ericales	Theaceae	Tr. Theeae	Camellia leptophylla	ABJ	SRR8936352	Leaf	Transcriptome	1555	23617260	32758	876	720.96	0.4559	570	258~5355	0.5	0.414	0.086	0.126	0.374
Ericales	Theaceae	Tr. Theeae	Camellia lutchuensis	ABK	SRR8238194,SRR8238201,SRR8238205	petals,petals,petals	Transcriptome	1539	38508228	40605	1275	948.36	0.4446	684	255~14316	0.757	0.632	0.125	0.069	0.174
Ericales	Theaceae	Tr. Theeae	Camellia oleifera	ABL	SRR10882915	fruit	Transcriptome	1566	35958039	41713	1137	862.03	0.4471	606	255~13083	0.705	0.589	0.116	0.097	0.198
Ericales	Theaceae	Tr. Theeae	Camellia parvisepala	ABM	SRR8936356	Leaf	Transcriptome	1404	17871420	27023	765	661.34	0.4662	528	255~4011	0.393	0.336	0.057	0.088	0.519
Ericales	Theaceae	Tr. Theeae	Camellia ptilophylla	ABN	SRR1293357	Leaf	Transcriptome	1566	36936882	35692	1371	1034.88	0.4444	798	255~12636	0.87	0.719	0.151	0.042	0.088
Ericales	Theaceae	Tr. Theeae	Camellia pubescens	ABO	SRR8936358	Leaf	Transcriptome	1602	29923425	36508	1035	819.64	0.4525	636	255~6390	0.647	0.531	0.116	0.098	0.255
Ericales	Theaceae	Tr. Theeae	Camellia reticulata	ABP	SRR2676906	mature leaves	Transcriptome	1600	39776865	47228	1077	842.23	0.457	618	258~9660	0.715	0.602	0.113	0.103	0.182
Ericales	Theaceae	Tr. Theeae	Camellia sasanqua	ABQ	SRR5830832	Leaf	Transcriptome	1582	46162947	55482	1089	832.03	0.4521	573	255~15333	0.8	0.682	0.118	0.073	0.127
Ericales	Theaceae	Tr. Theeae	Camellia tachangensis	ABR	SRR8936357	Leaf	Transcriptome	1451	23184405	35543	768	652.29	0.4791	492	258~4149	0.462	0.385	0.077	0.094	0.444
Ericales	Theaceae	Tr. Theeae	Camellia taliensis	ABS	SRR1797597	tender shoots	Transcriptome	1621	46716141	54011	1137	864.94	0.4513	627	255~7614	0.823	0.663	0.16	0.078	0.099
Ericales	Theaceae	Tr. Theeae	Camellia tetracocca	ABT	SRR8936361	Leaf	Transcriptome	1393	15035589	22161	789	678.47	0.4573	534	258~5010	0.344	0.303	0.041	0.126	0.53
Ericales	Theaceae	Tr. Theeae	Camellia angustifolia	ABU	SRR8936354	leaf	Transcriptome	1587	26957523	35534	945	758.64	0.4579	588	255~4149	0.591	0.488	0.103	0.091	0.318
Ericales	Theaceae	Tr. Theeae	Camellia chekiangoleosa	ABV	SRR10121554	endocarp	Transcriptome	1596	45013275	48140	1269	935.05	0.4443	666	255~14325	0.857	0.716	0.141	0.054	0.089
Ericales	Theaceae	Tr. Theeae	Camellia chuongtsoensis	ABW	SRR6411067	Floral bud	Transcriptome	1499	25077339	25771	1242	973.08	0.4521	777	255~6969	0.578	0.514	0.064	0.109	0.313
Ericales	Theaceae	Tr. Theeae	Camellia fascicularis	ABX	SRR10448136	leaf	Transcriptome	1628	50877735	60305	1110	843.67	0.4457	585	255~13902	0.862	0.696	0.166	0.064	0.074
Ericales	Theaceae	Tr. Theeae	Camellia japonica	ABY	SRR5886866	Pollen	Transcriptome	1512	25480755	25036	1317	1017.76	0.4486	816	264~8688	0.626	0.555	0.071	0.114	0.26
Ericales	Theaceae	Tr. Theeae	Camellia nitidissima	ABZ	SRR6416967	Floral bud mixed	Transcriptome	1625	55400688	65996	1116	839.46	0.4449	573	255~15441	0.875	0.708	0.167	0.07	0.055
Ericales	Theaceae	Tr. Theeae	Pyrenaria sp. 1	ACA	SRR12007204	leaves	Transcriptome	1578	45116256	47391	1275	952	0.4463	693	255~8967	0.85	0.719	0.131	0.063	0.087
Ericales	Theaceae	Tr. Gordonieae	Schima superba	ACB	SRR11551257	ovary	Transcriptome	1536	53692032	58778	1227	913.47	0.4463	645	258~15333	0.896	0.731	0.165	0.048	0.056
Ericales	Actinidiaceae	\	Actinidia chinensis	ACD	ftp://www.whiteflygenomics.org/pub/kiwifruit/A_chinensis/Hongyang/v3.0/	\	Genome	819	41593671	40466	1362	1027.87	0.4645	804	150~16284	0.837	0.717	0.12	0.057	0.106
Ericales	Actinidiaceae	\	Actinidia eriantha	ACE	http://kiwifruitgenome.org/	\	Genome	841	43277258	42988	1326	1006.73	0.463	804	6~16494	0.811	0.708	0.103	0.081	0.108
Ericales	Primulaceae	\	Aegiceras corniculatum	ACF	https://db.cngb.org/search/assembly/CNA0017738/	\	Genome	1484	48914523	40727	1611	1201.03	0.464	909	9~71910	0.879	0.762	0.117	0.042	0.079
Amborellales	Amborellaceae	\	Amborella trichopoda	ACG	Phytozome	\	Genome	1526	25401642	26846	1398	946.2	0.4587	651	147~14973	0.847	0.81	0.037	0.041	0.112
Ranunculales	Ranunculaceae	\	Aquilegia coerulea	ACH	Phytozome	\	Genome	1633	54104316	43550	1635	1242.35	0.4134	1038	93~16125	0.962	0.611	0.351	0.009	0.029
Brassicales	Brassicaceae	\	Arabidopsis thaliana	ACI	Phytozome	\	Genome	1499	43310879	35386	1527	1223.96	0.4383	1043	22~16122	0.995	0.768	0.227	0.002	0.003
Poales	Poaceae	\	Brachypodium distachyon	ACJ	Phytozome	\	Genome	1528	86697033	56847	2067	1525.09	0.5124	1302	90~16068	0.875	0.522	0.353	0.01	0.115
Ericales	Theaceae	Tr. Theeae	Camellia sinensis var. sinensis ‘Biyun’	ACK	http://eplant.njau.edu.cn/tea/index.html	\	Genome	1584	46134834	40808	1452	1130.53	0.4457	918	36~15183	0.673	0.561	0.112	0.117	0.21
Ericales	Theaceae	Tr. Theeae	Camellia sinensis var. assamica ‘Yunkang 10’	ACL	http://eplant.njau.edu.cn/tea/index.html	\	Genome	1678	36588123	36951	1419	990.18	0.4455	735	6~16350	0.655	0.6	0.055	0.123	0.222
Ericales	Theaceae	Tr. Theeae	Camellia sinensis var. sinensis ‘Shuchazao’	ACM	http://tpdb.shengxin.ren/KEGGenrichment.html	\	Genome	1587	54847356	50525	1482	1085.55	0.4446	873	150~16119	0.885	0.537	0.348	0.041	0.074
Ericales	Theaceae	Tr. Theeae	Camellia sinensis DASZ	ACN	https://figshare.com/search?q=DASZ	\	Genome	1559	37613832	33021	1494	1139.09	0.447	927	150~12489	0.81	0.741	0.069	0.063	0.127
Ericales	Theaceae	Tr. Theeae	Camellia sinensis var. sinensis ‘Huangdan’	ACO	http://eplant.njau.edu.cn/tea/index.html	\	Genome	1554	47844270	43779	1458	1092.86	0.4467	840	300~17322	0.914	0.813	0.101	0.033	0.053
Ericales	Theaceae	Tr. Theeae	Camellia sinensis var. sinensis ‘LongJing’	ACP	https://ngdc.cncb.ac.cn/search/?dbId=gwh&q=GWHACFB00000000&page=1	\	Genome	1570	40421697	33556	1542	1204.6	0.446	957	300~16806	0.826	0.742	0.084	0.065	0.109
Ericales	Theaceae	Tr. Theeae	Camellia sinensis var. sinensis ‘Tieguanyin’	ACQ	https://ngdc.cncb.ac.cn/search/?dbId=gwh&q=GWHASIV00000000	\	Genome	1542	56740437	45901	1587	1236.15	0.4408	1005	300~16356	0.894	0.793	0.101	0.033	0.073
Laurales	Lauraceae	\	Cinnamomum kanehirae	ACR	https://ftp.ncbi.nlm.nih.gov/genomes/all/GCA/003/546/025/GCA_003546025.1_ASBRC_Ckan_1.0/	\	Genome	1487	36556314	27885	1665	1310.97	0.4602	1083	21~21777	0.874	0.803	0.071	0.032	0.094
Ericales	Clethraceae	\	Clethra arborea	ACS	https://datadryad.org/stash/dataset/doi:10.5061/dryad.573n5tb4k	\	Genome	1140	37554499	31129	1584	1206.42	0.4632	975	87~14922	0.883	0.819	0.064	0.06	0.057
Gentianales	Rubiaceae	\	Coffea canephora	ACT	https://www.ncbi.nlm.nih.gov/assembly/GCA_900059795.1/	\	Genome	1430	30830841	25574	1587	1205.55	0.4385	1002	45~16431	0.928	0.908	0.02	0.034	0.038
Apiales	Apiaceae	\	Daucus carota	ACU	Phytozome	\	Genome	1664	38151312	32118	1575	1187.85	0.4338	969	51~15759	0.845	0.807	0.038	0.054	0.101
Ericales	Ebenaceae	\	Diospyros oleifera	ACV	http://gigadb.org/dataset/100687	\	Genome	1236	32995139	30530	1425	1080.74	0.4664	879	90~16404	0.836	0.767	0.069	0.084	0.08
Fabales	Fabaceae	\	Glycine max	ACW	Phytozome	\	Genome	1068	116503488	86256	1839	1350.67	0.4339	1107	90~16308	0.991	0.286	0.705	0.003	0.006
Asterales	Asteraceae	\	Lactuca sativa	ACX	Phytozome	\	Genome	1678	71484075	62656	1527	1140.9	0.4216	921	69~16140	0.974	0.43	0.544	0.004	0.022
Proteales	Proteaceae	\	Macadamia integrifolia	ACY	https://cloudstor.aarnet.edu.au/plus/s/cItjTIudTR65PYp	\	Genome	1504	49935271	34274	1997	1456.94	0.4329	1182	156~21021	0.69	0.61	0.08	0.113	0.197
Proteales	Nelumbonaceae	\	Nelumbo nucifera	ACZ	https://figshare.com/articles/dataset/NGD_genes_with_complete_ORFs_pep_30aa/13625279	\	Genome	1405	49736599	34486	2125	1442.23	0.4253	1121	63~17214	0.734	0.673	0.061	0.059	0.207
Nymphaeales	Nymphaeaceae	\	Nymphaea colorata	ADA	Phytozome	\	Genome	1529	60298548	43975	1743	1371.2	0.4623	1128	90~16269	0.903	0.473	0.43	0.02	0.077
Poales	Poaceae	\	Oryza sativa	ADB	Phytozome	\	Genome	1547	58788800	52424	1506	1121.41	0.5398	921	18~16311	0.809	0.586	0.223	0.042	0.149
Ranunculales	Papaveraceae	\	Papaver somniferum	ADC	https://www.ncbi.nlm.nih.gov/assembly/GCA_003573695.1	\	Genome	1551	57024039	51212	1527	1113.49	0.4192	894	33~16134	0.87	0.341	0.529	0.02	0.11
Piperales	Piperaceae	\	Piper nigrum	ADD	http://cotton.hzau.edu.cn/EN/download.php	\	Genome	1538	57120990	63466	1311	900.03	0.4933	618	7~443811	0.787	0.532	0.255	0.049	0.164
Ericales	Primulaceae	\	Primula veris	ADE	https://datadryad.org/stash/dataset/doi:10.5061/dryad.2s200	\	Genome	1127	24644725	18301	1623	1346.63	0.4271	1134	69~16395	0.8	0.776	0.024	0.044	0.156
Ericales	Primulaceae	\	Primula vulgaris	ADF	https://opendata.earlham.ac.uk/opendata/data/primula/sci_reports_Cocker_et_al_2018/	\	Genome	1613	42649582	29087	2028	1466.28	0.4253	1125	18~16041	0.908	0.728	0.18	0.034	0.058
Ericales	Ericaceae	\	Rhododendron delavayi	ADG	http://bioinfor.kib.ac.cn/RPGD/download_genome.html	\	Genome	1135	37984491	32938	1551	1153.21	0.4611	921	63~36234	0.86	0.814	0.046	0.06	0.08
Ericales	Ericaceae	\	Rhododendron griersonianum	ADH	https://ftp.ncbi.nlm.nih.gov/genomes/all/GCA/018/127/125/GCA_018127125.1_RGv1.1/	\	Genome	1159	62510955	51870	1644	1205.15	0.4579	957	153~18201	0.885	0.591	0.294	0.039	0.076
Ericales	Ericaceae	\	Rhododendron ovatum	ADI	http://bioinfor.kib.ac.cn/RPGD/download_genome.html	\	Genome	1101	51919866	44657	1548	1162.64	0.4612	951	148~17712	0.929	0.723	0.206	0.013	0.058
Ericales	Ericaceae	\	Rhododendron simsii	ADJ	http://bioinfor.kib.ac.cn/RPGD/download_genome.html	\	Genome	1101	42526761	32999	1623	1288.73	0.4607	1059	156~18045	0.891	0.808	0.083	0.028	0.081
Ericales	Ericaceae	\	Rhododendron williamsianum	ADK	http://bioinfor.kib.ac.cn/RPGD/download_genome.html	\	Genome	1149	29097516	23559	1533	1235.09	0.464	1017	12~17556	0.756	0.727	0.029	0.098	0.146
Ericales	Roridulaceae	\	Roridula gorgonias	ADL	https://datadryad.org/stash/dataset/doi:10.5061/dryad.573n5tb4k	\	Genome	969	27123556	22655	1533	1197.24	0.4603	978	93~15945	0.814	0.775	0.039	0.083	0.103
Solanales	Solanaceae	\	Solanum lycopersicum	ADM	Phytozome	\	Genome	1670	36738321	35768	1461	1027.13	0.4172	792	9~12474	0.919	0.902	0.017	0.047	0.034
Trochodendrales	Trochodendraceae	\	Tetracentron sinense	ADN	https://ftp.ncbi.nlm.nih.gov/genomes/all/GCA/015/143/295/GCA_015143295.1_ASM1514329v1/	\	Genome	1512	42697329	32739	1626	1304.17	0.4537	1089	156~19926	0.837	0.706	0.131	0.059	0.104
Malvales	Malvaceae	\	Theobroma cacao	ADO	Phytozome	\	Genome	1483	52572948	39991	1755	1314.62	0.4337	1077	30~15897	0.992	0.684	0.308	0.003	0.005
Trochodendrales	Trochodendraceae	\	Trochodendron aralioides	ADP	http://gigadb.org/dataset/view/id/100657/File_page/5	\	Genome	1533	41793956	35328	1539	1183.03	0.4537	963	78~14811	0.891	0.748	0.143	0.051	0.058
Ericales	Ericaceae	\	Vaccinium corymbosum	ADQ	http://gigadb.org/dataset/view/id/100537/File_page/2	\	Genome	1250	193144223	128559	2075	1502.38	0.4453	1238	81~17054	0.972	0.069	0.903	0.006	0.022
Ericales	Ericaceae	\	Vaccinium macrocarpon	ADR	https://www.vaccinium.org/vaccinium_downloads/Vaccinium_macrocarpon/Vmacrocarpon_Stevens_genome_v1/annotation/V_macrocarpon_Stevens_v1-genes.fasta	\	Genome	1115	125397851	22836	7688	5491.24	0.3882	4334	141~50782	0.832	0.77	0.062	0.042	0.126
Ericales	Ericaceae	\	Vaccinium microcarpum	ADS	https://www.vaccinium.org/vaccinium_downloads/Vaccinium_microcarpum/Vmicrocarpum_genome_v1/annotation/V_microcarpum_v1-genes.fasta	\	Genome	1193	156078324	30147	7392	5177.24	0.3898	4088	152~55478	0.824	0.638	0.186	0.053	0.123
Ericales	Ericaceae	\	Vaccinium myrtillus	ADT	https://www.vaccinium.org/vaccinium_downloads/Vaccinium_myrtillus/Vmyrtillus_NK2018_genome_v1/annotation/V_myrtillus_NK2018_v1-genes.fasta	\	Genome	1179	174626973	36404	8152	4796.92	0.3923	3113	264~89423	0.947	0.866	0.081	0.019	0.034
Vitales	Vitaceae	\	Vitis vinifera	ADU	Phytozome	\	Genome	1675	66467340	55564	1578	1196.23	0.4446	990	12~14859	0.935	0.553	0.382	0.04	0.025
Ericales	Theaceae	Tr. Stewartieae	Stewartia malacodendron	ADX	SRR7874615	leaf	Genome	1277	236816789	1499564	147	157.92	0.3841	125	100~4616	0.002	0.002	0	0.023	0.975
Ericales	Theaceae	Tr. Stewartieae	Stewartia laotica	AEC	SRR7959259,SRR8616638,SRR8627736	leaf,leaf,leaf	Genome	148	37271015	292120	130	127.59	0.3817	130	100~353	0	0	0	0	1
Ericales	Theaceae	Tr. Theeae	Pyrenaria sp.	AED	SRR16542619	leaf	Genome	629	61799109	433348	130	142.61	0.3936	130	100~762	0	0	0	0.003	0.997
Ericales	Theaceae	Tr. Theeae	Apterosperma oblata	AEE	SRR14596881	leaf	Transcriptome	1551	38834598	40137	1287	967.55	0.4452	708	255~14328	0.837	0.728	0.109	0.052	0.111
Ericales	Theaceae	Tr. Theeae	Camellia amplexifolia	AEF	SRR14596879	leaf	Transcriptome	1566	39179934	40511	1290	967.14	0.4485	717	258~13083	0.86	0.709	0.151	0.038	0.102
Ericales	Theaceae	Tr. Theeae	Camellia assimiloides	AEG	SRR14596878	leaf	Transcriptome	1585	34014264	37203	1197	914.29	0.4489	696	258~7911	0.766	0.658	0.108	0.072	0.162
Ericales	Theaceae	Tr. Theeae	Camellia cordifolia	AEH	SRR14596877	leaf	Transcriptome	1569	38488695	42885	1194	897.49	0.4516	648	255~13608	0.809	0.685	0.124	0.056	0.135
Ericales	Theaceae	Tr. Theeae	Camellia cuspidata	AEI	SRR14596876	leaf	Transcriptome	1561	42149403	47890	1179	880.13	0.4522	615	255~15333	0.843	0.729	0.114	0.044	0.113
Ericales	Theaceae	Tr. Theeae	Camellia flavida	AEJ	SRR14596875	leaf	Transcriptome	1564	40568112	44680	1209	907.97	0.4506	648	258~14940	0.809	0.699	0.11	0.056	0.135
Ericales	Theaceae	Tr. Theeae	Camellia fluviatilis	AEK	SRR14596874	leaf	Transcriptome	1547	35578605	36354	1305	978.67	0.4481	720	255~15333	0.83	0.722	0.108	0.044	0.126
Ericales	Theaceae	Tr. Theeae	Camellia grijsii	AEL	SRR14596873	leaf	Transcriptome	1571	39086007	41915	1242	932.51	0.4457	678	258~12477	0.78	0.645	0.135	0.069	0.151
Ericales	Theaceae	Tr. Theeae	Camellia gymnogyna	AEM	SRR14596872	leaf	Transcriptome	1577	43009182	48626	1170	884.49	0.4503	633	255~13077	0.828	0.691	0.137	0.051	0.121
Ericales	Theaceae	Tr. Theeae	Camellia huana	AEN	SRR14596871	leaf	Transcriptome	1587	40768704	43862	1233	929.48	0.4443	672	255~14322	0.823	0.69	0.133	0.057	0.12
Ericales	Theaceae	Tr. Theeae	Camellia ilicifolia	AEO	SRR14596870	leaf	Transcriptome	1552	40917267	43481	1257	941.04	0.451	684	255~16353	0.859	0.73	0.129	0.037	0.104
Ericales	Theaceae	Tr. Theeae	Camellia longipedicellata	AEP	SRR14596868	leaf	Transcriptome	1537	40975308	44975	1212	911.07	0.461	654	258~15333	0.833	0.721	0.112	0.046	0.121
Ericales	Theaceae	Tr. Theeae	Camellia longissima	AEQ	SRR14596867	leaf	Transcriptome	1593	43186641	47047	1233	917.95	0.4492	657	255~13080	0.867	0.724	0.143	0.047	0.086
Ericales	Theaceae	Tr. Theeae	Camellia luteoflora	AER	SRR14596866	leaf	Transcriptome	1573	44005824	47735	1212	921.88	0.4589	678	255~13083	0.806	0.679	0.127	0.057	0.137
Ericales	Theaceae	Tr. Theeae	Camellia pilosperma	AES	SRR14596865	leaf	Transcriptome	1564	41566812	46054	1209	902.57	0.451	636	255~13083	0.812	0.7	0.112	0.052	0.136
Ericales	Theaceae	Tr. Theeae	Camellia pitardii var. compressa	AET	SRR14596864	leaf	Transcriptome	1568	43613412	50517	1140	863.34	0.4546	609	255~13080	0.847	0.716	0.131	0.046	0.107
Ericales	Theaceae	Tr. Theeae	Camellia semiserrata	AEU	SRR14596863	leaf	Transcriptome	1565	34779753	39354	1161	883.77	0.4517	654	255~10251	0.756	0.657	0.099	0.075	0.169
Ericales	Theaceae	Tr. Theeae	Camellia sinensis var. pubilimba	AEV	SRR14596862	leaf	Transcriptome	1581	40719222	45446	1194	895.99	0.4473	636	255~15333	0.84	0.719	0.121	0.052	0.108
Ericales	Theaceae	Tr. Theeae	Camellia szechuanensis	AEW	SRR14596861	leaf	Transcriptome	1571	40690110	44549	1221	913.38	0.4507	654	255~13083	0.84	0.717	0.123	0.045	0.115
Ericales	Theaceae	Tr. Theeae	Camellia tsingpienensis	AEX	SRR14596860	leaf	Transcriptome	1570	34168734	44410	972	769.39	0.4608	547.5	255~13080	0.608	0.535	0.073	0.117	0.275
Ericales	Theaceae	Tr. Theeae	Camellia tuberculata	AEY	SRR14596859	leaf	Transcriptome	1592	40912644	48677	1086	840.49	0.4577	615	255~8892	0.778	0.671	0.107	0.071	0.151
Ericales	Theaceae	Tr. Gordonieae	Franklinia alatamaha	AEZ	SRR14596890	leaf	Transcriptome	1533	43796493	49541	1161	884.05	0.4484	630	255~11937	0.81	0.647	0.163	0.065	0.125
Ericales	Theaceae	Tr. Gordonieae	Gordonia brenesii	AFA	SRR14596889	leaf	Transcriptome	1494	41406492	47977	1113	863.05	0.4462	633	255~9987	0.679	0.547	0.132	0.12	0.201
Ericales	Theaceae	Tr. Gordonieae	Gordonia lasianthus	AFC	SRR14596888	leaf	Transcriptome	1581	46359702	58567	990	791.57	0.4461	567	255~13143	0.656	0.525	0.131	0.143	0.201
Ericales	Theaceae	Tr. Theeae	Polyspora axillaris	AFD	SRR14596856	leaf	Transcriptome	1563	40234404	45535	1179	883.59	0.4522	630	255~12849	0.829	0.699	0.13	0.049	0.122
Ericales	Theaceae	Tr. Theeae	Polyspora chrysandra	AFE	SRR14596855	leaf	Transcriptome	1600	45867117	54209	1104	846.12	0.4503	591	255~14373	0.812	0.675	0.137	0.074	0.114
Ericales	Theaceae	Tr. Theeae	Polyspora dalgleishiana	AFF	SRR14596854	leaf	Transcriptome	1563	37235277	39512	1242	942.38	0.4448	690	258~15333	0.792	0.669	0.123	0.059	0.149
Ericales	Theaceae	Tr. Theeae	Polyspora hainanensis	AFG	SRR14596853	leaf	Transcriptome	1540	54758148	68803	1023	795.87	0.518	564	255~13029	0.681	0.586	0.095	0.09	0.229
Ericales	Theaceae	Tr. Theeae	Polyspora longicarpa	AFH	SRR14596852	leaf	Transcriptome	1559	31522017	33824	1221	931.94	0.4489	699	255~12744	0.72	0.608	0.112	0.084	0.196
Ericales	Theaceae	Tr. Theeae	Polyspora speciosa	AFI	SRR14596851	leaf	Transcriptome	1547	38936121	41321	1263	942.28	0.4528	684	255~14316	0.863	0.743	0.12	0.034	0.103
Ericales	Theaceae	Tr. Theeae	Pyrenaria hirta var. cordatula	AFJ	SRR14596850	leaf	Transcriptome	1576	59812899	82178	921	727.85	0.4723	486	255~11829	0.832	0.716	0.116	0.062	0.106
Ericales	Theaceae	Tr. Theeae	Pyrenaria hirta var. hirta	AFK	SRR14596849	leaf	Transcriptome	1564	42035844	45144	1245	931.15	0.4548	672	255~13083	0.878	0.765	0.113	0.039	0.083
Ericales	Theaceae	Tr. Theeae	Pyrenaria jonquieriana subsp. multisepala	AFL	SRR14596848	leaf	Transcriptome	1521	35164938	36569	1293	961.61	0.4508	702	258~13083	0.815	0.708	0.107	0.052	0.133
Ericales	Theaceae	Tr. Theeae	Pyrenaria khasiana	AFM	SRR14596846	leaf	Transcriptome	1516	36584241	41825	1152	874.7	0.452	618	255~14328	0.668	0.561	0.107	0.093	0.239
Ericales	Theaceae	Tr. Theeae	Pyrenaria menglaensis	AFN	SRR14596845	leaf	Transcriptome	1530	33863031	34709	1296	975.63	0.4479	717	258~14280	0.777	0.678	0.099	0.068	0.155
Ericales	Theaceae	Tr. Theeae	Pyrenaria microcarpa var. microcarpa	AFO	SRR14596844	leaf	Transcriptome	1560	40905066	46587	1167	878.04	0.4546	624	255~11247	0.826	0.712	0.114	0.058	0.116
Ericales	Theaceae	Tr. Theeae	Pyrenaria oblongicarpa	AFP	SRR14596843	leaf	Transcriptome	1560	40583586	42126	1278	963.39	0.4453	708	255~12489	0.849	0.693	0.156	0.048	0.103
Ericales	Theaceae	Tr. Theeae	Pyrenaria pingpienensis	AFQ	SRR14596842	leaf	Transcriptome	1564	38844735	42109	1236	922.48	0.4464	657	255~12066	0.845	0.701	0.144	0.049	0.106
Ericales	Theaceae	Tr. Theeae	Pyrenaria shinkoensis	AFR	SRR14596841	leaf	Transcriptome	1560	38718144	42325	1218	914.78	0.4494	657	255~15318	0.807	0.68	0.127	0.052	0.141
Ericales	Theaceae	Tr. Theeae	Pyrenaria spectabilis var. greeniae	AFS	SRR14596840	leaf	Transcriptome	1545	39394530	44275	1185	889.77	0.4507	627	255~12591	0.823	0.697	0.126	0.053	0.124
Ericales	Theaceae	Tr. Theeae	Pyrenaria spectabilis var. spectabilis	AFT	SRR14596839	leaf	Transcriptome	1552	38704200	44473	1167	870.29	0.4521	606	255~11265	0.798	0.683	0.115	0.06	0.142
Ericales	Theaceae	Tr. Gordonieae	Schima argentea	AFU	SRR14596887	leaf	Transcriptome	1542	57149982	72168	999	791.9	0.4697	555	255~14325	0.849	0.699	0.15	0.049	0.102
Ericales	Theaceae	Tr. Gordonieae	Schima brevipedicellata	AFV	SRR14596886	leaf	Transcriptome	1492	42208494	46041	1233	916.76	0.4506	648	255~15339	0.838	0.701	0.137	0.051	0.111
Ericales	Theaceae	Tr. Gordonieae	Schima noronhae	AFW	SRR14596885	leaf	Transcriptome	1489	40908600	43385	1254	942.92	0.4464	681	255~15336	0.833	0.695	0.138	0.055	0.112
Ericales	Theaceae	Tr. Gordonieae	Schima sericans	AFX	SRR14596884	leaf	Transcriptome	1486	38867583	42367	1212	917.4	0.4478	663	255~11742	0.717	0.611	0.106	0.077	0.206
Ericales	Theaceae	Tr. Gordonieae	Schima wallichii	AFZ	SRR14596882	leaf	Transcriptome	1530	43470159	47443	1200	916.26	0.4467	666	255~15336	0.801	0.635	0.166	0.074	0.125
Ericales	Theaceae	Tr. Stewartieae	Stewartia calcicola	AGA	SRR14596892	leaf	Transcriptome	1418	40886142	44406	1224	920.73	0.4622	669	255~12615	0.831	0.697	0.134	0.047	0.122
Ericales	Theaceae	Tr. Stewartieae	Stewartia cordifolia	AGB	SRR14596891	leaf	Transcriptome	1460	46719045	51317	1161	910.4	0.4744	711	255~11355	0.785	0.652	0.133	0.063	0.152
Ericales	Theaceae	Tr. Stewartieae	Stewartia crassifolia	AGC	SRR14596880	leaf	Transcriptome	1425	38696073	40739	1278	949.85	0.4519	681	255~12642	0.805	0.676	0.129	0.06	0.135
Ericales	Theaceae	Tr. Stewartieae	Stewartia ovata	AGE	SRR14596858	leaf	Transcriptome	1012	38134824	54503	894	699.68	0.5656	516	255~12927	0.306	0.255	0.051	0.056	0.638
Ericales	Theaceae	Tr. Stewartieae	Stewartia pseudocamellia	AGF	SRR14596847	leaf	Transcriptome	1464	43959690	50555	1140	869.54	0.4661	633	255~11244	0.811	0.669	0.142	0.053	0.136
Ericales	Theaceae	Tr. Stewartieae	Stewartia pteropetiolata	AGG	SRR14596838	leaf	Transcriptome	1436	39621636	41320	1293	958.9	0.4552	690	255~15315	0.805	0.67	0.135	0.049	0.146
Ericales	Theaceae	Tr. Stewartieae	Stewartia rostrata	AGH	SRR14596837	leaf	Transcriptome	1497	55557288	68836	1071	807.1	0.4805	549	255~11352	0.761	0.635	0.126	0.074	0.165
Ericales	Theaceae	Tr. Stewartieae	Stewartia rubiginosa	AGI	SRR14596836	leaf	Transcriptome	1412	44086572	51810	1137	850.93	0.4585	579	255~14322	0.794	0.668	0.126	0.057	0.149
Ericales	Theaceae	Tr. Stewartieae	Stewartia sinensis	AGJ	SRR14596835	leaf	Transcriptome	1463	47047224	55876	1113	841.99	0.4578	576	255~13230	0.831	0.69	0.141	0.046	0.123
